# Supplementary material for: Historical Review of Studies on Cyrtophorian Ciliates (Ciliophora, Cyrtophoria) from China
Source: Microorganisms. 2022 Jun 30;10(7):1325. doi: 10.3390/microorganisms10071325 (PMC9323287; doi:10.3390/microorganisms10071325)
Supplement: Supplementary file 1 [file microorganisms-10-01325-s001.zip]

Archive with 1 entries (1 files):
- microorganisms-1770330-supplementary.pdf
